# Supplementary material for: Anxiety and anxious-depression in Parkinson's disease over a 4-year period: a latent transition analysis
Source: Psychol Med. 2015 Nov 23;46(3):657–67. doi: 10.1017/S0033291715002196 (PMC4697304; doi:10.1017/S0033291715002196)
Supplement: Supplementary file 1 [file S0033291715002196sup001.zip]

Archive with 4 entries (4 files):
- PSM-D-15-00273 Supplementary Figure 1.docx
- PSM-D-15-00273 Supplementary Table 1.docx
- PSM-D-15-00273 Supplementary Table 2.docx
- PSM-D-15-00273 Supplementary Table 3.docx
